# Supplementary material for: Describing Supportive Care Programming Access and Comfort Gathering through the COVID-19 Pandemic: An Observational Mixed Methods Study with Adults Affected by Cancer
Source: Curr Oncol. 2023 Feb 22;30(3):2598–612. doi: 10.3390/curroncol30030198 (PMC10047440; doi:10.3390/curroncol30030198)
Supplement: Supplementary file 1 [file curroncol-30-00198-s001.zip]

Archive with 1 entries (1 files):
- curroncol-2207368-supplementary.pdf
